# Supplementary material for: Text Messages to Curb Sugar-Sweetened Beverage Consumption among Pregnant Women and Mothers: A Mobile Health Randomized Controlled Trial
Source: Nutrients. 2021 Dec 5;13(12):4367. doi: 10.3390/nu13124367 (PMC8703966; doi:10.3390/nu13124367)
Supplement: Supplementary file 1 [file nutrients-13-04367-s001.zip]

Archive with 1 entries (1 files):
- nutrients-1491864-supplementary.pdf
